# Supplementary material for: Synthesis and Evaluation of a Novel Zuranolone Analog with High GABAA Receptor PAM Activity and Excellent Pharmacokinetic Profiles
Source: Molecules. 2025 Apr 25;30(9):1918. doi: 10.3390/molecules30091918 (PMC12073189; doi:10.3390/molecules30091918)
Supplement: Supplementary file 1 [file molecules-30-01918-s001.zip]

Archive with 1 entries (1 files):
- molecules-3581010-supplementary.pdf
